# Supplementary material for: 3D Visualization of Human Blood Vascular Networks Using Single-Domain Antibodies Directed against Endothelial Cell-Selective Adhesion Molecule (ESAM)
Source: Int J Mol Sci. 2022 Apr 15;23(8):4369. doi: 10.3390/ijms23084369 (PMC9028812; doi:10.3390/ijms23084369)
Supplement: Supplementary file 1 [file ijms-23-04369-s001.zip]

Archive with 5 entries (4 files):
- Supplementary Figures.pdf
- __MACOSX/
- __MACOSX/._Supplementary Figures.pdf
- SupplementalVideo1_ESAM_2ES41.mp4
- __MACOSX/._SupplementalVideo1_ESAM_2ES41.mp4
